# Supplementary material for: Effects of voluntary event cancellation and school closure as countermeasures against COVID-19 outbreak in Japan
Source: PLoS One. 2020 Dec 21;15(12):e0239455. doi: 10.1371/journal.pone.0239455 (PMC7751859; doi:10.1371/journal.pone.0239455)
Supplement: S1 Dataset — (CSV) [file pone.0239455.s002.csv]

14-Jan
1.00E+00	0.00E+00	0.00E+00	0.00E+00	0.00E+00	0.00E+00	3.00E+00	0.00E+00	1.00E+00	0.00E+00	1.00E+00	0.00E+00	0.00E+00	0.00E+00	0.00E+00	1.00E+00	0.00E+00	2.00E+00	2.00E+00	4.00E+00	7.00E+00	5.00E+00	3.00E+00	7.00E+00	3.00E+00	1.00E+00	1.00E+00	6.00E+00	1.00E+00	7.00E+00	6.00E+00	1.00E+01	7.00E+00	1.30E+01	1.00E+01	1.60E+01	1.60E+01	2.10E+01	1.70E+01	1.70E+01	2.60E+01	2.60E+01	3.50E+01	3.00E+01	2.30E+01	3.60E+01	2.40E+01	2.50E+01	3.00E+01	2.80E+01
[truncated: 34 more columns]
